# Supplementary material for: Changes in CSF Surface Tension in Relation to Surfactant Proteins in Children with Intraventricular Hemorrhage
Source: Brain Sci. 2022 Oct 26;12(11):1440. doi: 10.3390/brainsci12111440 (PMC9688901; doi:10.3390/brainsci12111440)
Supplement: Supplementary file 1 [file brainsci-12-01440-s001.zip]

Archive with 1 entries (1 files):
- brainsci-1960988-supplementary.pdf
